# Supplementary material for: Quantitative Evaluation of Diffusion and Dynamic Contrast-Enhanced MR in Tumor Parenchyma and Peritumoral Area for Distinction of Brain Tumors
Source: PLoS One. 2015 Sep 18;10(9):e0138573. doi: 10.1371/journal.pone.0138573 (PMC4575081; doi:10.1371/journal.pone.0138573)
Supplement: S1 Data — (XLS) [file pone.0138573.s001.xls]

## Sheet: Sheet1
ID	Gender	Age	Tumor Types	Ktrans	Kep	Ve	iAUC	ADC
1	0	39	1	0.022	1.463	0.023	1.357	1302
1	0	39	1	0.009	1.419	0.012	0.41	1224.9
1	0	39	1	0.013	0.822	0.021	0.948	1212.4
1	0	39	1	0.015	1.933	0.009	0.77	1421.8
1	0	39	1	0.011	0.815	0.016	0.826	1212.2
1	0	39	1	0.015	1.249	0.014	0.946	1428.8
1	0	39	1	0.018	1.51	0.019	1.155	1173.9
1	0	39	1	0.015	1.295	0.015	1.937	1396.4
1	0	39	1	0.014	0.985	0.016	0.969	1307.2
1	0	39	1	0.011	0.865	0.015	0.836	1418.3
2	0	47	1	0.07	0.815	0.086	4.646	617.1
2	0	47	1	0.06	0.41	0.15	4.559	686.3
2	0	47	1	0.053	0.619	0.086	3.764	733.7
2	0	47	1	0.051	0.567	0.091	3.722	723
2	0	47	1	0.052	0.55	0.1	3.924	881
2	0	47	1	0.072	0.771	0.093	4.742	640.5
2	0	47	1	0.056	0.788	0.071	3.777	661.8
2	0	47	1	0.057	0.612	0.096	4.067	690.9
2	0	47	1	0.068	0.692	0.098	4.775	695
2	0	47	1	0.063	0.82	0.08	4.048	773.1
3	0	45	1	0.143	0.664	0.22	5.55	1021
3	0	45	1	0.065	0.573	0.144	1.38	1051.1
3	0	45	1	0.159	0.734	0.222	6.107	1039.7
3	0	45	1	0.107	1.124	0.107	3.76	1032.5
3	0	45	1	0.133	0.914	0.181	5.13	1208
3	0	45	1	0.155	0.934	0.208	5.687	962.7
3	0	45	1	0.123	1.216	0.117	4.364	1112.9
3	0	45	1	0.06	0.81	0.077	2.937	1035.9
3	0	45	1	0.09	1.121	0.097	3.702	1061.1
3	0	45	1	0.063	1.539	0.059	2.399	1144.6
4	1	32	1	0.027	1.292	0.022	1.678	1191.8
4	1	32	1	0.066	0.917	0.073	4.827	1120.3
4	1	32	1	0.055	1.007	0.055	3.78	1053.7
4	1	32	1	0.034	1.503	0.024	1.98	1280.2
4	1	32	1	0.033	1.244	0.029	2.134	1342.4
4	1	32	1	0.051	1.206	0.05	3.489	1258.7
4	1	32	1	0.039	1.455	0.029	2.311	1233
4	1	32	1	0.038	1.278	0.031	2.367	1156.6
4	1	32	1	0.038	1.287	0.033	2.49	1340.9
4	1	32	1	0.067	1.275	0.061	4.379	1180.8
5	1	50	1	0.02	1.72	0.013	0.917	1400
5	1	50	1	0.023	2.914	0.015	0.911	1537.7
5	1	50	1	0.025	3.054	0.014	0.004	1546.5
5	1	50	1	0.021	2.976	0.01	0.729	1273
5	1	50	1	0.028	2.073	0.018	1.113	1551.8
5	1	50	1	0.025	0.921	0.013	0.872	1469.3
5	1	50	1	0.022	1.672	0.016	1.026	1333.3
5	1	50	1	0.027	2.199	0.015	1.039	1437.4
5	1	50	1	0.022	3.16	0.013	0.857	1301.6
5	1	50	1	0.02	2.09	0.014	0.889	1464.9
6	0	51	1	0.008	0.96	0.01	1.072	1188.4
6	0	51	1	0.007	0.813	0.009	0.881	1245.3
6	0	51	1	0.008	0.779	0.01	1.108	1154.3
6	0	51	1	0.011	0.974	0.012	1.435	1236.4
6	0	51	1	0.01	0.79	0.012	1.355	1205.6
6	0	51	1	0.01	0.685	0.015	1.493	1201.3
6	0	51	1	0.006	1.14	0.006	0.698	1196.7
6	0	51	1	0.007	0.855	0.009	0.942	1153.4
6	0	51	1	0.008	1.148	0.01	1.052	1362.5
6	0	51	1	0.006	0.873	0.013	0.809	1238.6
7	0	13	1	0.027	2.796	0.014	0.828	1256.5
7	0	13	1	0.023	2.414	0.01	0.885	1230.7
7	0	13	1	0.018	0.496	0.037	0.543	1167.9
7	0	13	1	0.017	2.796	0.007	0.641	1260.6
7	0	13	1	0.032	2.949	0.015	1.265	1591.7
7	0	13	1	0.031	1.944	0.02	1.648	1250.3
7	0	13	1	0.016	3.391	0.006	0.519	1458
7	0	13	1	0.027	3.651	0.011	0.782	1221.4
7	0	13	1	0.029	5.641	0.009	0.732	1304.6
7	0	13	1	0.029	2.986	0.013	1.075	1351.1
8	0	41	1	0.33	0.814	0.405	21.069	665.1
8	0	41	1	0.191	0.603	0.312	12.817	592.5
8	0	41	1	0.18	0.653	0.276	11.936	643.2
8	0	41	1	0.282	0.813	0.348	17.447	749.3
8	0	41	1	0.223	0.668	0.331	14.701	573.9
8	0	41	1	0.188	0.636	0.298	12.379	637.9
8	0	41	1	0.393	0.744	0.522	25.359	744.6
8	0	41	1	0.232	0.67	0.346	15.857	532.3
8	0	41	1	0.174	0.462	0.375	12.127	695.1
8	0	41	1	0.188	0.529	0.35	13.531	672.9
9	0	24	1	0.184	0.729	0.254	11.813	1525
9	0	24	1	0.184	0.777	0.238	11.583	1868.6
9	0	24	1	0.146	0.768	0.195	9.579	1665.4
9	0	24	1	0.111	0.744	0.171	7.545	1761.9
9	0	24	1	0.17	0.774	0.253	10.398	1593.5
9	0	24	1	0.129	0.917	0.148	8.048	1575.7
9	0	24	1	0.153	1.784	0.116	8.457	1702.1
9	0	24	1	0.136	0.884	0.151	8.314	1647.7
9	0	24	1	0.104	2.231	0.086	5.731	1532.6
9	0	24	1	0.107	1.301	0.094	6.437	1787.7
10	0	37	2	0.103	0.464	0.224	5.324	1628.8
10	0	37	2	0.187	0.762	0.246	9.287	1649.8
10	0	37	2	0.141	0.694	0.207	6.976	1447.5
10	0	37	2	0.123	0.353	0.349	6.915	1332.8
10	0	37	2	0.105	0.35	0.3	5.741	1424.3
10	0	37	2	0.123	1.416	0.088	4.273	1373.6
10	0	37	2	0.175	0.545	0.313	8.264	1097.3
10	0	37	2	0.129	0.611	0.204	6.123	803.3
10	0	37	2	0.097	0.496	0.201	4.941	839.8
10	0	37	2	0.159	0.565	0.271	7.846	728.3
11	1	23	2	0.457	0.488	0.932	67.069	839.5
11	1	23	2	0.433	0.516	0.844	55.359	914.2
11	1	23	2	0.323	0.454	0.712	43.052	836.9
11	1	23	2	0.284	0.457	0.613	38.274	869.7
11	1	23	2	0.353	0.479	0.71	46.039	922
11	1	23	2	0.21	0.382	0.534	29.595	856.7
11	1	23	2	0.349	0.478	0.728	45.869	870.5
11	1	23	2	0.318	0.509	0.626	41.746	889.8
11	1	23	2	0.357	0.493	0.724	46.176	876
11	1	23	2	0.249	0.501	0.5	32.959	857.1
12	1	25	2	0.024	1.259	0.027	1.41	1054.3
12	1	25	2	0.029	0.661	0.049	2.168	1161.9
12	1	25	2	0.032	0.467	0.079	2.6	987
12	1	25	2	0.042	6.557	0.008	0.83	969
12	1	25	2	0.038	5.119	0.01	0.884	1068.8
12	1	25	2	0.033	3.816	0.011	1.037	992.2
12	1	25	2	0.026	2.123	0.023	1.116	961.6
12	1	25	2	0.017	1.093	0.026	0.933	976.1
12	1	25	2	0.023	1.285	0.029	1.321	1045.6
12	1	25	2	0.019	2.341	0.009	0.709	961.6
13	1	53	2	0.072	0.274	0.266	5.574	980.1
13	1	53	2	0.173	0.572	0.299	13.004	813.3
13	1	53	2	0.075	0.398	0.193	5.945	862.6
13	1	53	2	0.074	0.598	0.158	5.842	922.7
13	1	53	2	0.103	0.489	0.295	8.458	1087.5
13	1	53	2	0.088	0.592	0.221	6.816	809.7
13	1	53	2	0.098	0.68	0.17	7.327	779.2
13	1	53	2	0.12	0.401	0.328	9.11	927.1
13	1	53	2	0.106	0.372	0.337	8.477	1050.9
13	1	53	2	0.068	0.343	0.201	5.67	937.4
14	0	59	2	0.118	0.337	0.351	8.552	631
14	0	59	2	0.137	0.364	0.373	9.484	572.2
14	0	59	2	0.16	0.499	0.319	10.889	585
14	0	59	2	0.134	0.35	0.382	0.91	617.2
14	0	59	2	0.139	0.366	0.375	10.285	651.7
14	0	59	2	0.152	0.435	0.351	10.144	627.8
14	0	59	2	0.128	0.436	0.294	9.278	625.8
14	0	59	2	0.128	0.46	0.279	9.325	599.2
14	0	59	2	0.119	0.353	0.335	8.539	609.1
14	0	59	2	0.092	0.273	0.335	6.58	684.4
15	0	33	2	0.037	0.771	0.066	2.763	1640.4
15	0	33	2	0.038	3.047	0.024	1.64	1640.7
15	0	33	2	0.04	2.376	0.031	1.955	1824.6
15	0	33	2	0.031	2.385	0.018	1.489	1540.8
15	0	33	2	0.027	4.483	0.025	0.976	1600.5
15	0	33	2	0.034	3.856	0.015	1.321	1625.9
15	0	33	2	0.022	3.356	0.011	0.693	1695.3
15	0	33	2	0.054	6.639	0.011	1.009	1727.3
15	0	33	2	0.037	5.063	0.012	0.792	1508.3
15	0	33	2	0.036	4.032	0.012	0.945	1677.9
16	0	32	2	0.23	0.329	0.7	11.77	883.6
16	0	32	2	0.278	0.417	0.701	14.948	889.8
16	0	32	2	0.226	0.988	0.209	7.611	868
16	0	32	2	0.28	0.456	0.643	13.809	970.3
16	0	32	2	0.245	0.697	0.397	10.961	1058
16	0	32	2	0.229	0.348	0.678	11.77	1146.1
16	0	32	2	0.327	0.467	0.761	15.868	1062.9
16	0	32	2	0.189	0.3	0.655	9.351
16	0	32	2	0.226	0.331	0.704	11.551
16	0	32	2	0.213	0.592	0.449	10.845
17	0	69	2	0.129	0.358	0.443	7.869	704.8
17	0	69	2	0.127	0.465	0.284	6.897	715.3
17	0	69	2	0.242	1.286	0.218	8.944	827.4
17	0	69	2	0.158	0.767	0.202	6.931	689.9
17	0	69	2	0.133	0.789	0.174	5.876	796.9
17	0	69	2	0.125	0.684	0.19	5.95	797.4
17	0	69	2	0.135	1.203	0.167	5.397	820.7
17	0	69	2	0.128	0.601	0.215	6.297	716.8
17	0	69	2	0.147	0.81	0.193	6.786	869.5
17	0	69	2	0.118	0.615	0.193	6.153	737.3
18	0	72	2	0.095	0.671	0.146	4.21	1922.8
18	0	72	2	0.132	0.814	0.161	5.585	1937.2
18	0	72	2	0.094	0.596	0.162	5.029	1935.9
18	0	72	2	0.093	0.566	0.175	5.378	1803.2
18	0	72	2	0.1	0.623	0.162	5.163	1611.3
18	0	72	2	0.119	0.943	0.136	5.284	994.8
18	0	72	2	0.15	0.864	0.175	6.389	1443.8
18	0	72	2	0.097	0.535	0.19	5.382	1074.4
18	0	72	2	0.09	0.531	0.199	4.209	1310.4
18	0	72	2	0.062	0.461	0.13	3.11	1012.1
19	0	55	2	0.177	0.277	0.641	14.549	1433.2
19	0	55	2	0.152	0.383	0.405	13.127	1149.6
19	0	55	2	0.132	0.451	0.295	9.648	1252
19	0	55	2	0.071	0.257	0.28	6.582	934.8
19	0	55	2	0.085	0.503	0.17	6.85	1076
19	0	55	2	0.118	0.509	0.23	9.522	1337
19	0	55	2	0.128	0.298	0.433	10.941	931
19	0	55	2	0.085	3.343	0.25	6.867	811.2
19	0	55	2	0.139	0.363	0.387	12.095	1554.2
19	0	55	2	0.127	0.36	0.353	10.63
20	0	15	2	0.238	0.829	0.283	16.471	592.1
20	0	15	2	0.113	0.482	0.229	9.093	685.3
20	0	15	2	0.127	0.446	0.255	10.108	654.4
20	0	15	2	0.204	0.3786	0.252	14.401	792.9
20	0	15	2	0.115	0.824	0.219	8.955	752.5
20	0	15	2	0.169	0.602	0.282	12.476	808
20	0	15	2	0.127	0.659	0.193	9.393	757.9
20	0	15	2	0.157	0.71	0.219	11.375	770.2
20	0	15	2	0.134	0.499	0.27	10.517	675.9
20	0	15	2	0.09	0.551	0.187	6.964	758.2
21	1	48	2	0.586	15.734	0.038	3.37	796.7
21	1	48	2	0.128	0.563	0.228	6.573	768.8
21	1	48	2	0.48	7.452	0.073	5.031	1015.3
21	1	48	2	0.087	0.284	0.313	6.424	813.8
21	1	48	2	0.565	9.756	0.062	4.627	820.3
21	1	48	2	0.398	6.302	0.07	5.022	745
21	1	48	2	0.815	14.789	0.058	4.881	839.3
21	1	48	2	0.554	8.227	0.073	5.439	971.3
21	1	48	2	1.033	15.406	0.074	6.082	975.1
21	1	48	2	0.778	11.593	0.075	5.454	1018.1
22	1	8	2	0.283	0.574	0.474	19.884	798.5
22	1	8	2	0.217	0.669	0.323	15.727	947.8
22	1	8	2	0.147	0.667	0.219	11.468	1021.2
22	1	8	2	0.249	0.635	0.386	16.486	986.5
22	1	8	2	0.395	0.868	0.453	25.887	1028.5
22	1	8	2	0.241	0.624	0.381	16.528	932.4
22	1	8	2	0.253	0.753	0.334	17.622	902.9
22	1	8	2	0.232	0.819	0.279	16.101	1045.8
22	1	8	2	0.231	0.993	0.235	15.093	917.3
22	1	8	2	0.136	0.869	0.157	9.737	779.4
23	0	68	2	0.194	0.366	0.534	14.864	1002.3
23	0	68	2	0.206	0.365	0.555	15.32	1124
23	0	68	2	0.131	0.273	0.489	10.283	944.6
23	0	68	2	0.187	0.619	0.323	13.36	900.2
23	0	68	2	0.159	0.474	0.34	11.801	861.8
23	0	68	2	0.183	0.372	0.508	13.663	892
23	0	68	2	0.22	0.411	0.535	16.432	947.9
23	0	68	2	0.1	0.319	0.32	8.097	1005.9
23	0	68	2	0.98	0.33	0.305	7.47	1108.4
23	0	68	2	0.058	0.263	0.221	4.468	940.7
24	1	45	2	0.269	0.726	0.461	14.649	1430.4
24	1	45	2	0.279	0.822	0.537	12.94	1392.4
24	1	45	2	0.148	2.085	0.169	4.496	1330.5
24	1	45	2	0.119	1.378	0.111	5.09	1505.6
24	1	45	2	0.213	1.146	0.282	9.043	1377.7
24	1	45	2	0.11	0.778	0.24	5.914	1324.8
24	1	45	2	0.222	1.483	0.272	9.127	1580.8
24	1	45	2	0.109	1.653	0.175	3.94	1452.4
24	1	45	2	0.5	8.445	0.072	4.857	1545.8
24	1	45	2	0.097	2.798	0.069	1.845	1873.5
25	1	16	4	0.165	0.344	0.481	12.524	826.4
25	1	16	4	0.088	0.198	0.452	7.025	865.1
25	1	16	4	0.082	0.121	0.689	6.883	824.1
25	1	16	4	0.152	0.363	0.421	11.076	871.6
25	1	16	4	0.152	0.311	0.494	11.596	919.1
25	1	16	4	0.154	0.275	0.563	11.771	963.4
25	1	16	4	0.8	0.139	0.585	6.678	1013.7
25	1	16	4	0.072	0.219	0.352	5.908	966
25	1	16	4	0.059	0.222	0.276	4.759	1026.3
25	1	16	4	0.068	0.318	0.257	5.426	808.7
26	0	84	4	0.163	0.476	0.344	11.941	947.6
26	0	84	4	0.13	0.467	0.282	9.914	794.4
26	0	84	4	0.108	0.458	0.238	7.895	801.5
26	0	84	4	0.157	0.464	0.338	11.357	783.9
26	0	84	4	0.132	0.477	0.277	9.652	714.5
26	0	84	4	0.153	0.477	0.324	11.309
26	0	84	4	0.106	0.494	0.217	8.457
26	0	84	4	0.111	0.422	0.266	8.158
26	0	84	4	0.092	0.471	0.192	6.94
26	0	84	4	0.103	0.528	0.196	7.662
27	0	29	4	0.358	0.58	0.624	23.869	831
27	0	29	4	0.305	0.658	0.476	20.016	664.2
27	0	29	4	0.313	0.614	0.516	20.985	722.8
27	0	29	4	0.318	0.615	0.518	21.603	676.7
27	0	29	4	0.296	0.552	0.535	20.539	785.6
27	0	29	4	0.348	0.597	0.593	23.769	666.7
27	0	29	4	0.337	0.638	0.535	22.571	716.4
27	0	29	4	0.374	0.776	0.483	23.805	856.1
27	0	29	4	0.386	0.669	0.596	25.442	746.4
27	0	29	4	0.426	0.607	0.705	28.662	864.4
28	1	67	4	0.322	0.589	0.548	21.715	737.4
28	1	67	4	0.25	0.586	0.435	16.825	824.3
28	1	67	4	0.351	0.758	0.465	21.821	737.2
28	1	67	4	0.275	0.735	0.38	17.897	712.1
28	1	67	4	0.244	0.49	0.502	17.181	597.7
28	1	67	4	0.258	0.474	0.546	18.141	549.2
28	1	67	4	0.455	0.731	0.624	29.162	876
28	1	67	4	0.392	0.748	0.529	24.735	742.3
28	1	67	4	0.39	0.75	0.519	25.013	577.8
28	1	67	4	0.474	0.714	0.667	29.743	601.9
29	0	26	4	0.008	1.313	0.008	0.959	1098
29	0	26	4	0.01	0.808	0.013	1.368	1193.2
29	0	26	4	0.009	0.884	0.011	1.126	1129.5
29	0	26	4	0.008	1	0.008	0.929	1137.1
29	0	26	4	0.006	0.785	0.008	0.798	1127.6
29	0	26	4	0.008	0.789	0.011	1.106	1228.4
29	0	26	4	0.008	1.288	0.011	1.032	1352.5
29	0	26	4	0.009	0.841	0.012	1.235	1134.2
29	0	26	4	0.01	0.684	0.015	1.411	1112.36
29	0	26	4	0.008	0.965	0.01	1.097	1219.9
30	1	26	4	0.205	0.432	0.484	14.52	1178.9
30	1	26	4	0.201	0.438	0.469	14.047	1218.4
30	1	26	4	0.134	0.495	0.272	9.621	1293.1
30	1	26	4	0.25	0.636	0.422	17.321	1136.5
30	1	26	4	0.146	0.517	0.278	11.57	1244.4
30	1	26	4	0.115	0.445	0.256	8.451	1112.2
30	1	26	4	0.269	0.49	0.547	18.536	1195.4
30	1	26	4	0.136	0.346	0.391	10.022	1301.3
30	1	26	4	0.118	0.368	0.324	8.799	1365.6
30	1	26	4	0.156	0.332	0.476	11.714	1237
31	0	72	5	0.225	0.725	0.308	15.19	978.9
31	0	72	5	0.199	0.59	0.339	13.908	897.1
31	0	72	5	0.349	0.946	0.368	21.114	939.5
31	0	72	5	0.508	0.978	0.529	28.935	856.7
31	0	72	5	0.494	0.894	0.57	29.223	1075.4
31	0	72	5	0.55	0.917	0.617	31.254	855.9
31	0	72	5	0.365	1.008	0.362	21.838	940.4
31	0	72	5	0.264	0.828	0.316	16.966	952.5
31	0	72	5	0.28	0.854	0.335	17.878	1103.1
31	0	72	5	0.37	0.989	0.375	21.996	872.4
32	1	37	5	0.303	0.516	0.591	21.392	2081.8
32	1	37	5	0.305	1.08	0.277	19.067	2388.9
32	1	37	5	0.567	1.1	0.522	35.533	2340.8
32	1	37	5	0.42	0.548	0.756	30.411	1773.8
32	1	37	5	0.297	0.35	0.846	22.242	1729.7
32	1	37	5	0.171	0.293	0.618	12.945
32	1	37	5	0.255	0.449	0.573	18.83
32	1	37	5	0.154	0.731	0.204	11.176
32	1	37	5	0.355	1.141	0.308	21.473
32	1	37	5	0.29	0.363	0.808	21.004
33	1	55	5	0.208	0.43	0.481	15.723	1019.4
33	1	55	5	0.126	0.364	0.345	9.341	996.2
33	1	55	5	0.163	0.455	0.369	11.743	924.4
33	1	55	5	0.117	0.433	0.27	8.53	963.3
33	1	55	5	0.09	0.481	0.196	7.091	1031
33	1	55	5	0.104	0.452	0.255	7.781	935.3
33	1	55	5	0.114	0.391	0.296	8.053	1133.8
33	1	55	5	0.107	0.506	0.217	7.977	731.3
33	1	55	5	0.107	0.403	0.287	8.371	1015.5
33	1	55	5	0.111	0.536	0.226	7.258	950.5
34	0	41	5	0.159	0.423	0.383	12.024	1463.2
34	0	41	5	0.086	0.422	0.454	14.325	1134.2
34	0	41	5	0.146	0.444	0.338	11.351	1248
34	0	41	5	0.153	0.402	0.39	11.617	1363.7
34	0	41	5	0.139	0.424	0.325	10.819	1418.7
34	0	41	5	0.19	0.477	0.468	14.292	1252.4
34	0	41	5	0.165	0.454	0.387	12.918	813.7
34	0	41	5	0.145	0.53	0.281	10.44	825.2
34	0	41	5	0.172	0.483	0.483	12.21	688.8
34	0	41	5	0.157	0.422	0.396	12.237	684.5
35	0	65	5	0.215	0.871	0.245	13.667	970.4
35	0	65	5	0.199	0.867	0.227	13.114	848.8
35	0	65	5	0.171	0.868	0.196	11.411	731.7
35	0	65	5	0.268	0.742	0.386	16.975	961.9
35	0	65	5	0.347	0.938	0.4	21.247	1031.9
35	0	65	5	0.244	0.984	0.252	14.827	987.8
35	0	65	5	0.273	1.021	0.276	16.333	1086.9
35	0	65	5	0.288	0.974	0.29	17.154	956.4
35	0	65	5	0.238	0.978	0.247	14.666	817.6
35	0	65	5	0.186	0.903	0.209	12.161	836.6
36	0	81	3	0.13	0.399	0.326	9.687	790.3
36	0	81	3	0.145	0.403	0.36	10.731	787.3
36	0	81	3	0.14	0.407	0.343	10.274	787.3
36	0	81	3	0.199	0.441	0.456	13.933	833.2
36	0	81	3	0.164	0.473	0.346	11.703	762.3
36	0	81	3	0.175	0.411	0.427	12.002	785.7
36	0	81	3	0.136	0.412	0.329	10.138	762.8
36	0	81	3	0.16	0.43	0.373	11.77
36	0	81	3	0.153	0.414	0.371	11.327
36	0	81	3	0.154	0.421	0.369	11.436
37	1	36	3	0.307	0.343	0.895	24.951	984.4
37	1	36	3	0.327	0.378	0.869	23.764	938
37	1	36	3	0.208	0.256	0.817	17.733	866.2
37	1	36	3	0.168	0.232	0.737	12.576	1012.2
37	1	36	3	0.12	0.181	0.676	8.361	981.9
37	1	36	3	0.22	0.329	0.675	15.948	808.7
37	1	36	3	0.147	0.213	0.718	10.29	949.9
37	1	36	3	0.301	0.376	0.793	22.082
37	1	36	3	0.192	0.262	0.744	15.049
37	1	36	3	0.14	0.257	0.55	11.022
38	1	62	3	0.102	0.289	0.354	8.035	733.9
38	1	62	3	0.099	0.262	0.379	7.901	772.1
38	1	62	3	0.075	0.266	0.282	5.909	774
38	1	62	3	0.083	0.273	0.307	6.638	691.5
38	1	62	3	0.105	0.268	0.394	8.308	777.7
38	1	62	3	0.074	0.274	0.273	5.897	848.4
38	1	62	3	0.076	0.274	0.276	6.072	774.5
38	1	62	3	0.096	0.291	0.331	7.655	724.9
38	1	62	3	0.083	0.264	0.315	6.657	690
38	1	62	3	0.073	0.254	0.288	5.832	676.3
39	1	69	3	0.371	0.691	0.534	24.385	1024.4
39	1	69	3	0.343	0.705	0.488	22.908	1076
39	1	69	3	0.26	0.546	0.48	19.514	1010.2
39	1	69	3	0.46	0.654	0.7	26.149	1109.9
39	1	69	3	0.248	0.468	0.538	19.737	1138.8
39	1	69	3	0.345	0.598	0.578	25.145	1087.3
39	1	69	3	0.331	0.625	0.532	24.658	1226.9
39	1	69	3	0.394	0.733	0.533	28.48	1188
39	1	69	3	0.321	0.715	0.444	21.585	1240.3
39	1	69	3	0.285	0.683	0.419	18.815	1219.9
40	1	75	3	0.209	0.327	0.643	15.966	852.1
40	1	75	3	0.181	0.31	0.583	13.895	803
40	1	75	3	0.211	0.334	0.638	16.021	760.3
40	1	75	3	0.181	0.35	0.518	13.684	830.9
40	1	75	3	0.245	0.367	0.68	18.013
40	1	75	3	0.212	0.348	0.619	15.633
40	1	75	3	0.192	0.325	0.593	14.478
40	1	75	3	0.195	0.316	0.616	14.826
40	1	75	3	0.182	0.311	0.588	13.896
40	1	75	3	0.199	0.291	0.689	15.209
41	1	39	3	0.132	0.481	0.274	19.016	870.2
41	1	39	3	0.108	0.468	0.229	16.12	901.7
41	1	39	3	0.115	0.464	0.248	16.736	944.2
41	1	39	3	0.298	0.619	0.475	40.122	890.9
41	1	39	3	0.25	0.553	0.453	34.639	1006.9
41	1	39	3	0.208	0.53	0.395	29.72	998.8
41	1	39	3	0.298	0.619	0.475	40.122	914.8
41	1	39	3	0.217	0.573	0.379	30.745	981.2
41	1	39	3	0.17	0.546	0.31	23.924	998.4
41	1	39	3	0.15	0.535	0.279	21.254	947.2
42	1	58	3	0.227	0.734	0.309	15.143	974.3
42	1	58	3	0.234	0.763	0.307	14.987	1004.3
42	1	58	3	0.26	0.725	0.357	17.263	971.5
42	1	58	3	0.252	0.787	0.32	16.481	929.8
42	1	58	3	0.307	0.765	0.402	20.248	959.8
42	1	58	3	0.301	0.764	0.394	19.69	939.6
42	1	58	3	0.295	0.795	0.371	19.26	885.8
42	1	58	3	0.282	0.748	0.378	18.762	955.4
42	1	58	3	0.277	0.752	0.369	18.2	1041.5
42	1	58	3	0.226	0.692	0.326	15.065	922.1
43	1	54	3	0.175	0.323	0.548	12.549	755
43	1	54	3	0.139	0.308	0.457	10.407	656.2
43	1	54	3	0.118	0.244	0.499	8.863	717.8
43	1	54	3	0.124	0.288	0.452	9.472	808.6
43	1	54	3	0.142	0.316	0.457	10.818	745.8
43	1	54	3	0.118	0.255	0.484	9.132	704
43	1	54	3	0.136	0.302	0.464	10.38	708.8
43	1	54	3	0.122	0.257	0.492	9.352	759.8
43	1	54	3	0.16	0.296	0.553	11.931	805.2
43	1	54	3	0.126	0.266	0.498	10.075	776.8
44	1	52	3	0.19	0.506	0.371	14.607	804.7
44	1	52	3	0.36	0.478	0.754	34.178	909.7
44	1	52	3	0.179	0.503	0.368	14.415	757.5
44	1	52	3	0.357	0.577	0.62	27.578	765.8
44	1	52	3	0.302	0.521	0.582	23.645	764.3
44	1	52	3	0.191	0.489	0.401	15.529	809.4
44	1	52	3	0.305	0.511	0.603	24.328	845.7
44	1	52	3	0.205	0.496	0.416	16.538	815.6
44	1	52	3	0.21	0.487	0.434	17.31	750
44	1	52	3	0.227	0.408	0.561	19.49	837.8
45	1	34	3	0.52	0.665	0.783	66.097	762.8
45	1	34	3	0.553	0.616	0.897	71.549	713.2
45	1	34	3	0.541	0.743	0.727	67.302	777.8
45	1	34	3	0.44	0.653	0.671	56.74	752
45	1	34	3	0.506	0.696	0.717	64.122	739.3
45	1	34	3	0.445	0.613	0.716	57.613	771.7
45	1	34	3	0.496	0.603	0.809	63.719	746.8
45	1	34	3	0.441	0.593	0.74	57.101	736.1
45	1	34	3	0.436	0.639	0.687	56.428	772.3
45	1	34	3	0.412	0.612	0.663	53.585	674.6
